# Supplementary material for: Obstetric complications in women with polycystic ovary syndrome: a systematic review and meta-analysis
Source: Reprod Biol Endocrinol. 2013 Jun 26;11:56. doi: 10.1186/1477-7827-11-56 (PMC3737012; doi:10.1186/1477-7827-11-56)
Supplement: Additional file 1: Table S1 — Main characteristics of inlcuded studies. [file 1477-7827-11-56-S1.xls]

## Sheet: Sheet1
Study No.	Author	year	Study design	Study center	Study size	No.of PCOS/control	Outcomes included	PCOS group	Control group	Multiple pregnancies	Notions
1	Diamant	1982	Retrospective	single center	72	33/39	PE,birthweigh	Pregnant by ovulation induction	Anovulatory women pregnant by ovulation induction	Included,but equal incidence	Matched for: age, similar parity
2	Levran	1990	Retrospective	single center	171	76/95	GDM	Pregnant by CC, hMG or spontaneous	Normal pregnant women	Not stated	matched for age and BMI
3	Wortsman	1991	Retrospective,	multicenter	2359	53/2,306	GDM,birthweigh	Pregnant by CC, hMG, dexamethasone, bromocriptine	Normal pregnant women	Included,no significantly difference	matched for age and BMI
4	Cardenas	1996	Retrospective,case-control	single center	109	77/31	GDM,birthweigh	Pregnant by ovulation induction	Normal pregnant women	Not included	matched for age and gravidity
5	Urman	1997	Retrospective	single center	147	47/100	GDM,PIH,PE,preterm,NICU	Pregnant by CC, hMG, dexamethasone, IVF	Normal pregnant wome	Not included	matched for age and gravidity, PCOS higher BMI
6	Lesser	1997	Retrospective,cohort	single center	68	24/44	GDM	Pregnant by CC, hMG	infertility women pregnant by CC,hMG	Not stated	PCOS higher BMI
7	Fridstrom	1999	Retrospective,case-control	single center	99	33/66	GDM,PIH,PE,birthweigh,Cesarean section,NICU	Pregnant by IVF, ovulation induction	Normalpregnant women	included,no significantly difference	matched for age and treatment
8	Radon	1999	Retrospective,cohort	single center	88	22/66	GDM,PE,birthweigh	Pregnant by CC, hMG, IVF, IUI or spontaneous	Normal pregnant women	Not included	matched for age and BMI
9	Kashyap	2000	Retrospective,case-control	single center	49	22/27	PIH	Pregnant by hMG, ovulation induction	Pregnant by hMG + IVF/IUI	Not stated	Similar BMI, age, parity
10	Vollenhoven	2000	Retrospective,case-control	single center	132	60/72	GDM,PIH,preterm,birthweigh,Cesarean section	Pregnant by ovulation induction	Normal pregnant wome	Included,no significantly difference	matched forage,BMI and ethnicity
11	Mikola	2001	Retrospective,no design statement	multicenter	836	80/728	GDM,PE,preterm,birthweigh,Cesarean section	Pregnant by CC, gonadotrophins,IVF	Normal pregnant wome	only singleton result included	PCOS significant BMI
12	Bjercke	2002	Prospective, cohort	single center	407	52/355	GDM,PIH,PE,preterm,birthweigh,Cesarean section,NICU	Pregnant by CC, hMG, IVF, IUI	Pregnant by ART	Not included	PCOS higher BMI
13	Haakova	2003	Retrospective,case-control	multicenter	132	66/66	GDM,PIH,preterm,birthweigh,Cesarean section	Pregnant by ovulation induction	Normal pregnant women	Included,no significantly difference	matched for age and BMI
14	Turhan	2003	Retrospective	single center	174	38/136	GDM,PIH,PE,preterm,birthweigh,Cesarean section,NICU	Not stated	Normal pregnant women	Not included	matched for age
15	Weerakiet	2004	Retrospective,cohort	single center	311	47/264	GDM,PIH,PE,preterm,birthweigh,Cesarean section	Pregnant byCC, IVF, ovarian drilling	Normal pregnant women	Not included	PCOS higher BMI
16	Sir-Petermann	2005	Prospective	single center	227	47/180	GDM,PE,preterm,birthweigh,NICU	Not stated	Normal pregnant women	Not included	matched for age,BMI
17	Al-Ojaimi	2006	prospective ,case-control	single center	513	134/479	GDM,PIH,PE,preterm,birthweigh	treated with laparoscopic ovarian drilling	Normal pregnant women	Not included	PCOS higher BMI
18	Hu	2007	Prospective	single center	44	22/22	PIH,birthweigh	Spontaneous	Normal pregnant women	Not included	matched for age,BMI, parity and ethnicity
19	Sir-Petermann	2007	Prospective	single center	99	48/51	GDM,PIH	Not stated	Normal pregnant women	Not stated	matched for age
20	Maliqueo	2009	prospective case-control	single center	64	30/34	birthweigh	Spontaneous	Normal pregnant women	Not included	PCOS higher BMI
21	Palomba	2010	prospective ,case-control	single center	162	93/69	GDM,PIH,PE,preterm,Cesarean section	Spontaneous	Normal pregnant women	Not included	matched for age and BMI,parity
22	Altieri	2010	Retrospective	single center	174	15/159	GDM,PIH,PE,preterm,birthweigh,Cesarean section	Spontaneous, ovulation induction, ART	Normal pregnant women	Not included	matched for age and BMI,parity
23	Li	2010	Prospective	single center	104	34/70	PE,preterm,birthweigh	Pregnant by ART,spontaneous	Normal pregnant women	Not included	PCOS higher BMI
24	Roos	2011	Prospective	single center	1195123	3787/ 1 191 336	GDM,PE,preterm,Cesarean section	Pregnant by ART	Normal pregnant women	Not included	PCOS higher BMI
25	Dmitrovic	2011	case–control	single center	34	17/17	GDM,birthweigh	Not stated	Not stated	Not included	results adjust for BMI
26	Han	2011	Retrospective	Not stated	1339	336/1003	PIH,preterm	Pregnant by ovulation induction, ART	pregnant by ovulation induction, ART	Included,no significantly difference	matched by age,PCOS higher BMI
27	Reyes-Munoz	2012	cohort study	single center	104	52/52	GDM,PE,preterm,birthweigh	achieved pregnancy after OCs,CC	Normal pregnant women	Not included	matched by age, parity, BMI
